# Supplementary material for: The Effects of Using Pineapple Stem Starch as an Alternative Starch Source and Ageing Period on Meat Quality, Texture Profile, Ribonucleotide Content, and Fatty Acid Composition of Longissimus Thoracis of Fattening Dairy Steers
Source: Foods. 2021 Sep 29;10(10):2319. doi: 10.3390/foods10102319 (PMC8535452; doi:10.3390/foods10102319)
Supplement: Supplementary file 1 [file foods-10-02319-s001.zip]

Archive with 1 entries (1 files):
- foods-1391671-supplementary.pdf
